# Supplementary material for: Stigmatopora harastii, a new species of pipefish in facultative associations with finger sponges and red algae from New South Wales, Australia (Teleostei, Syngnathidae)
Source: Zookeys. 2020 Nov 17;994:105–23. doi: 10.3897/zookeys.994.57160 (PMC7686221; doi:10.3897/zookeys.994.57160)
Supplement: XML Treatment for Stigmatopora harastii [file zookeys.994.57160-treatment1.xml]

<!DOCTYPE tp:taxon-treatment
  PUBLIC "-//TaxonX//DTD Taxonomic Treatment Publishing DTD v0 20100105//EN" "tax-treatment-NSO.dtd">
<tp:taxon-treatment xmlns:tp="http://www.plazi.org/taxpub"><tp:treatment-meta><kwd-group><label>Taxon classification</label><kwd><named-content xmlns:xlink="http://www.w3.org/1999/xlink" content-type="kingdom">Animalia</named-content></kwd><kwd><named-content xmlns:xlink="http://www.w3.org/1999/xlink" content-type="order">Syngnathiformes</named-content></kwd><kwd><named-content xmlns:xlink="http://www.w3.org/1999/xlink" content-type="family">Syngnathidae</named-content></kwd></kwd-group><mixed-citation publication-type="journal"><person-group><name><surname>Short</surname><given-names>Graham</given-names></name><name><surname>Trevor-Jones</surname><given-names>Andrew</given-names></name></person-group><article-title><italic><tp:taxon-name><tp:taxon-name-part taxon-name-part-type="genus" reg="Stigmatopora">Stigmatopora</tp:taxon-name-part> <tp:taxon-name-part taxon-name-part-type="species" reg="harastii">harastii</tp:taxon-name-part></tp:taxon-name></italic>, a new species of pipefish in facultative associations with finger sponges and red algae from New South Wales, Australia (<tp:taxon-name><tp:taxon-name-part taxon-name-part-type="subclass">Teleostei</tp:taxon-name-part></tp:taxon-name>, <tp:taxon-name><tp:taxon-name-part taxon-name-part-type="family">Syngnathidae</tp:taxon-name-part></tp:taxon-name>)</article-title><source>Zookeys</source><day>17</day><month>11</month><year>2020</year><volume>994</volume><fpage>105</fpage><lpage>123</lpage><pub-id pub-id-type="doi">10.3897/zookeys.994.57160</pub-id></mixed-citation></tp:treatment-meta><tp:nomenclature><tp:taxon-name><object-id xmlns:xlink="http://www.w3.org/1999/xlink" content-type="arpha" xlink:type="simple">2E993FAB-30F7-57FA-A16A-AB85494AD234</object-id>
            <tp:taxon-name-part taxon-name-part-type="genus" reg="Stigmatopora">Stigmatopora</tp:taxon-name-part>
            <tp:taxon-name-part taxon-name-part-type="species" reg="harastii">harastii</tp:taxon-name-part>
            <object-id xmlns:xlink="http://www.w3.org/1999/xlink" content-type="zoobank" xlink:type="simple">http://zoobank.org/CE61AAB9-3723-4B44-A025-1E8AE3486BD9</object-id>
          </tp:taxon-name><tp:taxon-status xmlns:xlink="http://www.w3.org/1999/xlink" xlink:type="simple">sp. nov.</tp:taxon-status><xref ref-type="fig" rid="F1">Figs 1</xref><xref ref-type="fig" rid="F2">, 2</xref><xref ref-type="fig" rid="F3">, 3</xref><xref ref-type="fig" rid="F4">, 4</xref><xref ref-type="fig" rid="F5">, 5</xref><xref ref-type="fig" rid="F6">, 6</xref><xref ref-type="fig" rid="F7">, 7</xref><xref ref-type="fig" rid="F8">, 8</xref><xref ref-type="fig" rid="F9">, 9</xref><xref ref-type="fig" rid="F10">, 10</xref></tp:nomenclature><tp:treatment-sec sec-type="type material" id="SECID0E5NAC"><title>Type material.</title><p><bold><italic>Holotype</italic></bold>: AMS I.49510-001, male, 145.5 mm <abbrev xmlns:xlink="http://www.w3.org/1999/xlink" xlink:title="standard length" xlink:type="simple">SL</abbrev>, collected from a scuba dive area locally referred to as “The Steps”, Kamay Botany Bay National Park, Kurnell, Botany Bay, <abbrev xmlns:xlink="http://www.w3.org/1999/xlink" xlink:title="New South Wales" id="ABBRID0EJOAC" xlink:type="simple">NSW</abbrev>, Australia, <named-content xmlns:xlink="http://www.w3.org/1999/xlink" content-type="dwc:verbatimCoordinates" xlink:type="simple"><named-content content-type="geo-json" specific-use="{&#34;type&#34;:&#34;Point&#34;,&#34;coordinates&#34;:[151.228167,-34.002194]}" id="NCID0EQOAC" xlink:type="simple">34°00'07.9"S, 151°13'41.4"E</named-content></named-content>, 13.5 m depth, 18 June 2020, by A. Trevor-Jones and D. Harasti.</p><p><bold><italic>Paratypes</italic></bold>: AMS I.47267, two females, 130.7 mm and 135.2 mm <abbrev xmlns:xlink="http://www.w3.org/1999/xlink" xlink:title="standard length" xlink:type="simple">SL</abbrev>, collected from a scuba dive area known as “The Steps”, Kamay Botany Bay National Park, Kurnell, Botany Bay, <abbrev xmlns:xlink="http://www.w3.org/1999/xlink" xlink:title="New South Wales" id="ABBRID0E3OAC" xlink:type="simple">NSW</abbrev>, Australia, <named-content xmlns:xlink="http://www.w3.org/1999/xlink" content-type="dwc:verbatimCoordinates" xlink:type="simple"><named-content content-type="geo-json" specific-use="{&#34;type&#34;:&#34;Point&#34;,&#34;coordinates&#34;:[151.228167,-34.002194]}" id="NCID0EDPAC" xlink:type="simple">34°00'07.9"S, 151°13'41.4"E</named-content></named-content>, 12 m depth, 9 June 2017, by D. Harasti, R. Rodrigues, and A. Trevor-Jones.</p></tp:treatment-sec><tp:treatment-sec sec-type="material" id="SECID0EIPAC"><title>Comparative material.</title><p><italic><tp:taxon-name><tp:taxon-name-part taxon-name-part-type="genus" reg="Stigmatopora">Stigmatopora</tp:taxon-name-part> <tp:taxon-name-part taxon-name-part-type="species" reg="nigra">nigra</tp:taxon-name-part></tp:taxon-name></italic> AMS I.42611-009, Botany Bay, <abbrev xmlns:xlink="http://www.w3.org/1999/xlink" xlink:title="New South Wales" id="ABBRID0EZPAC" xlink:type="simple">NSW</abbrev>, Australia, 03 Feb 2003, K. Parkinson; <italic><tp:taxon-name><tp:taxon-name-part taxon-name-part-type="genus" reg="Stigmatopra">Stigmatopra</tp:taxon-name-part> <tp:taxon-name-part taxon-name-part-type="species" reg="narinosa">narinosa</tp:taxon-name-part></tp:taxon-name></italic>, SAMA F10190, holotype, 150 mm <abbrev xmlns:xlink="http://www.w3.org/1999/xlink" xlink:title="standard length" xlink:type="simple">SL</abbrev>, South Australia, Edithburg Pool, <named-content xmlns:xlink="http://www.w3.org/1999/xlink" content-type="dwc:verbatimCoordinates" xlink:type="simple"><named-content content-type="geo-json" specific-use="{&#34;type&#34;:&#34;Point&#34;,&#34;coordinates&#34;:[137.750000,-35.083333]}" id="NCID0EMAAE" xlink:type="simple">35°05'S, 137°45'E</named-content></named-content>, 31 Dec 2003. Published data was obtained for <italic><tp:taxon-name><tp:taxon-name-part taxon-name-part-type="genus" reg="Stigmatopora">S.</tp:taxon-name-part> <tp:taxon-name-part taxon-name-part-type="species" reg="argus">argus</tp:taxon-name-part></tp:taxon-name></italic>, <italic><tp:taxon-name><tp:taxon-name-part taxon-name-part-type="genus" reg="Stigmatopora">S.</tp:taxon-name-part> <tp:taxon-name-part taxon-name-part-type="species" reg="macropterygia">macropterygia</tp:taxon-name-part></tp:taxon-name></italic>, <italic><tp:taxon-name><tp:taxon-name-part taxon-name-part-type="genus" reg="Stigmatopora">S.</tp:taxon-name-part> <tp:taxon-name-part taxon-name-part-type="species" reg="narinosa">narinosa</tp:taxon-name-part></tp:taxon-name></italic>, and <italic><tp:taxon-name><tp:taxon-name-part taxon-name-part-type="genus" reg="Stigmatopora">S.</tp:taxon-name-part> <tp:taxon-name-part taxon-name-part-type="species" reg="nigra">nigra</tp:taxon-name-part></tp:taxon-name></italic> from <xref ref-type="bibr" rid="B10">Dawson (1982</xref>, <xref ref-type="bibr" rid="B11">1985</xref>).</p></tp:treatment-sec><tp:treatment-sec sec-type="diagnosis" id="SECID0EFCAE"><title>Diagnosis.</title><p><italic><tp:taxon-name><tp:taxon-name-part taxon-name-part-type="genus" reg="Stigmatopora">Stigmatopora</tp:taxon-name-part> <tp:taxon-name-part taxon-name-part-type="species" reg="harastii">harastii</tp:taxon-name-part></tp:taxon-name></italic> differs from its congeners by the following combination of morphological characters: median ridge, distinct, low, present on dorsum of head and first trunk ring starting from the posterior third of the frontal, over the supraoccipital, to the anterior and posterior nuchal plates; opercular ridge prominent, complete, not angled dorsad; lateromedial ridge, distinct, low, present between opercle and pectoral fin base; dorsal-fin origin on 6<sup>th</sup>–7<sup>th</sup> trunk rings, subdorsal rings 19–20 (12 trunk rings + 7 or 8 tail rings); lateral trunk ridge ends on first tail ring. Colouration: red background colour; dorsum of snout with large, irregular pale white spots; sides of head and anterior trunk rings with large, irregular pale white spots or with diffuse pale white stripe; venter of first trunk ring with distinct red elongated spots in longitudinal row, almost forming a stripe, on midline present in male (AMS I. 49510-001); venter of anterior trunk rings pale red with a large cluster of distinct red spots extending posteriad from second trunk ring in male (AMS I. 49510-001), few scattered small red spots in females (AMS I.1.47267).</p></tp:treatment-sec><tp:treatment-sec sec-type="description" id="SECID0E1CAE"><title>Description.</title><p>General body shape as in Figs <xref ref-type="fig" rid="F1">1</xref>–<xref ref-type="fig" rid="F6">6</xref>. Morphometric, meristic, and morphological characters listed in Table <xref ref-type="table" rid="T1">1</xref>. Superior trunk and tail ridges continuous, not arched dorsad below the dorsal-fin base; lateral trunk ridge ends without deflection on the first tail ring; lateral tail ridge absent; inferior trunk and tail ridges continuous, the former largely located on the ventral portion of the trunk; dorsum of the trunk flat to slightly convex between superior ridges; trunk flat to slightly V-shaped ventrad, without a prominent median ridge; trunk compressed dorsoventrally and expanded laterad, especially in the females; tail slender, distally attenuated or thread-like. Snout long and slender; median dorsal snout ridge low, entire, failing to reach the interorbital, and ends just before vertical through nares; preorbital moderately broad, the nares well removed from anterior rim of orbit; interorbital broad, flat to slightly concave; median ridge, distinct, low, present on dorsum of head and first trunk ring starting from the posterior third of the frontal, over the supraoccipital, to the anterior and posterior nuchal plates; opercular ridge, prominent, complete, not angled dorsad; supraopercular ridges absent; opercle with or within a complete or incomplete longitudinal ridge, elsewhere ornamented with fine radiating striae; gill opening located above middle or posterior third of opercle; lateromedial ridge, distinct, low, present between cleithrum and pectoral fin base; principal body ridges low; head and body without spines, denticulations or dermal flaps; dorsal-fin origin on 6<sup>th</sup>–7<sup>th</sup> trunk rings, subdorsal rings 19–20 (12 trunk rings + 7 or 8 tail rings); lateral trunk ridge ends on first tail ring; anal-fin rays four; pouch plates absent; brood pouch under anterior portion of tail; pouch plates absent.</p><table-wrap id="T1" position="float" orientation="portrait"><label>Table 1.</label><caption><p>Selected counts and morphometric measurements for <italic><tp:taxon-name><tp:taxon-name-part taxon-name-part-type="genus" reg="Stigmatopora">Stigmatopora</tp:taxon-name-part> <tp:taxon-name-part taxon-name-part-type="species" reg="harastii">harastii</tp:taxon-name-part></tp:taxon-name></italic>. Abbreviations: <abbrev xmlns:xlink="http://www.w3.org/1999/xlink" xlink:title="snout depth" xlink:type="simple">SnD</abbrev> (snout depth), <abbrev xmlns:xlink="http://www.w3.org/1999/xlink" xlink:title="snout length" xlink:type="simple">SnL</abbrev> (snout length), <abbrev xmlns:xlink="http://www.w3.org/1999/xlink" xlink:title="head length" xlink:type="simple">HL</abbrev> (head length), <abbrev xmlns:xlink="http://www.w3.org/1999/xlink" xlink:title="trunk length" xlink:type="simple">TrL</abbrev> (trunk length), <abbrev xmlns:xlink="http://www.w3.org/1999/xlink" xlink:title="tail length" xlink:type="simple">TaL</abbrev> (tail length), <abbrev xmlns:xlink="http://www.w3.org/1999/xlink" xlink:title="standard length" xlink:type="simple">SL</abbrev> (standard length).</p></caption><table id="TID0EWSAG" rules="all"><tbody><tr><th rowspan="1" colspan="1">Voucher</th><th rowspan="1" colspan="1">AMS I. 49510-001</th><th rowspan="1" colspan="1">AMS I.47267-001</th><th rowspan="1" colspan="1">AMS I.47267-002</th></tr><tr><td rowspan="1" colspan="1">Type</td><td rowspan="1" colspan="1">holotype</td><td rowspan="1" colspan="1">paratype</td><td rowspan="1" colspan="1">paratype</td></tr><tr><td rowspan="1" colspan="1">Gender</td><td rowspan="1" colspan="1">male</td><td rowspan="1" colspan="1">female</td><td rowspan="1" colspan="1">female</td></tr><tr><td rowspan="1" colspan="1">Trunk rings</td><td rowspan="1" colspan="1">18</td><td rowspan="1" colspan="1">18</td><td rowspan="1" colspan="1">18</td></tr><tr><td rowspan="1" colspan="1">Tail rings</td><td rowspan="1" colspan="1">68</td><td rowspan="1" colspan="1">70</td><td rowspan="1" colspan="1">71</td></tr><tr><td rowspan="1" colspan="1">Subdorsal rings</td><td rowspan="1" colspan="1">19</td><td rowspan="1" colspan="1">20</td><td rowspan="1" colspan="1">20</td></tr><tr><td rowspan="1" colspan="1">Dorsal-fin origin</td><td rowspan="1" colspan="1">7<sup>th</sup> trunk ring</td><td rowspan="1" colspan="1">6<sup>th</sup> trunk ring</td><td rowspan="1" colspan="1">7<sup>th</sup> trunk ring</td></tr><tr><td rowspan="1" colspan="1">Dorsal-fin rays</td><td rowspan="1" colspan="1">45</td><td rowspan="1" colspan="1">43</td><td rowspan="1" colspan="1">43</td></tr><tr><td rowspan="1" colspan="1">Pectoral-fin rays</td><td rowspan="1" colspan="1">18</td><td rowspan="1" colspan="1">13</td><td rowspan="1" colspan="1">13</td></tr><tr><td rowspan="1" colspan="1"><abbrev xmlns:xlink="http://www.w3.org/1999/xlink" xlink:title="standard length" xlink:type="simple">SL</abbrev> (mm)</td><td rowspan="1" colspan="1">145.5</td><td rowspan="1" colspan="1">136.3</td><td rowspan="1" colspan="1">138.2</td></tr><tr><td rowspan="1" colspan="1"><abbrev xmlns:xlink="http://www.w3.org/1999/xlink" xlink:title="snout depth" xlink:type="simple">SnD</abbrev>/<abbrev xmlns:xlink="http://www.w3.org/1999/xlink" xlink:title="snout length" xlink:type="simple">SnL</abbrev></td><td rowspan="1" colspan="1">7.6</td><td rowspan="1" colspan="1">7.4</td><td rowspan="1" colspan="1">7.2</td></tr><tr><td rowspan="1" colspan="1"><abbrev xmlns:xlink="http://www.w3.org/1999/xlink" xlink:title="snout length" xlink:type="simple">SnL</abbrev>/<abbrev xmlns:xlink="http://www.w3.org/1999/xlink" xlink:title="head length" xlink:type="simple">HL</abbrev></td><td rowspan="1" colspan="1">63.2</td><td rowspan="1" colspan="1">65.5</td><td rowspan="1" colspan="1">64.5</td></tr><tr><td rowspan="1" colspan="1"><abbrev xmlns:xlink="http://www.w3.org/1999/xlink" xlink:title="snout length" xlink:type="simple">SnL</abbrev>/<abbrev xmlns:xlink="http://www.w3.org/1999/xlink" xlink:title="trunk length" xlink:type="simple">TrL</abbrev></td><td rowspan="1" colspan="1">36.1</td><td rowspan="1" colspan="1">39.3</td><td rowspan="1" colspan="1">35.8</td></tr><tr><td rowspan="1" colspan="1"><abbrev xmlns:xlink="http://www.w3.org/1999/xlink" xlink:title="head length" xlink:type="simple">HL</abbrev>/<abbrev xmlns:xlink="http://www.w3.org/1999/xlink" xlink:title="trunk length" xlink:type="simple">TrL</abbrev></td><td rowspan="1" colspan="1">57.1</td><td rowspan="1" colspan="1">60.0</td><td rowspan="1" colspan="1">55.6</td></tr><tr><td rowspan="1" colspan="1"><abbrev xmlns:xlink="http://www.w3.org/1999/xlink" xlink:title="head length" xlink:type="simple">HL</abbrev>/<abbrev xmlns:xlink="http://www.w3.org/1999/xlink" xlink:title="standard length" xlink:type="simple">SL</abbrev></td><td rowspan="1" colspan="1">14.0</td><td rowspan="1" colspan="1">15.1</td><td rowspan="1" colspan="1">15.5</td></tr><tr><td rowspan="1" colspan="1">Trl/<abbrev xmlns:xlink="http://www.w3.org/1999/xlink" xlink:title="standard length" xlink:type="simple">SL</abbrev></td><td rowspan="1" colspan="1">24.5</td><td rowspan="1" colspan="1">25.2</td><td rowspan="1" colspan="1">27.9</td></tr><tr><td rowspan="1" colspan="1">Tal/<abbrev xmlns:xlink="http://www.w3.org/1999/xlink" xlink:title="standard length" xlink:type="simple">SL</abbrev></td><td rowspan="1" colspan="1">61.9</td><td rowspan="1" colspan="1">60.4</td><td rowspan="1" colspan="1">56.7</td></tr></tbody></table></table-wrap><fig id="F1" position="float" orientation="portrait"><object-id xmlns:xlink="http://www.w3.org/1999/xlink" content-type="doi" xlink:type="simple">10.3897/zookeys.994.57160.figure1</object-id><object-id xmlns:xlink="http://www.w3.org/1999/xlink" content-type="arpha" xlink:type="simple">95382368-DE9E-594A-B00F-B4E58E166146</object-id><label>Figure 1.</label><caption><p><italic><tp:taxon-name><tp:taxon-name-part taxon-name-part-type="genus" reg="Stigmatopora">Stigmatopora</tp:taxon-name-part> <tp:taxon-name-part taxon-name-part-type="species" reg="harastii">harastii</tp:taxon-name-part></tp:taxon-name></italic>, preserved directly after collection, AMS I. 49510-001, holotype male, 145.5 mm <abbrev xmlns:xlink="http://www.w3.org/1999/xlink" xlink:title="standard length" xlink:type="simple">SL</abbrev><bold>A</bold> dorsal view <bold>B</bold> lateral view <bold>C</bold> ventral view; Australia: <abbrev xmlns:xlink="http://www.w3.org/1999/xlink" xlink:title="New South Wales" id="ABBRID0EHMAE" xlink:type="simple">NSW</abbrev>, Botany Bay, Kurnell (photograph: Kerryn Parkinson).</p></caption><graphic xmlns:xlink="http://www.w3.org/1999/xlink" xlink:href="zookeys-994-105-g001.jpg" position="float" orientation="portrait" xlink:type="simple" id="oo_476478.jpg"><uri content-type="original_file" xlink:type="simple">https://binary.pensoft.net/fig/476478</uri></graphic></fig><fig id="F2" position="float" orientation="portrait"><object-id xmlns:xlink="http://www.w3.org/1999/xlink" content-type="doi" xlink:type="simple">10.3897/zookeys.994.57160.figure2</object-id><object-id xmlns:xlink="http://www.w3.org/1999/xlink" content-type="arpha" xlink:type="simple">60A028CD-6497-5A1F-B282-59F76CC66468</object-id><label>Figure 2.</label><caption><p><italic><tp:taxon-name><tp:taxon-name-part taxon-name-part-type="genus" reg="Stigmatopora">Stigmatopora</tp:taxon-name-part> <tp:taxon-name-part taxon-name-part-type="species" reg="harastii">harastii</tp:taxon-name-part></tp:taxon-name></italic>, preserved directly after collection, paratypes, female <bold>A</bold> AMS I.47267-001, 136.3 mm <abbrev xmlns:xlink="http://www.w3.org/1999/xlink" xlink:title="standard length" xlink:type="simple">SL</abbrev><bold>B</bold> AMS I.47267-002, 138.2 mm <abbrev xmlns:xlink="http://www.w3.org/1999/xlink" xlink:title="standard length" xlink:type="simple">SL</abbrev>; Australia: <abbrev xmlns:xlink="http://www.w3.org/1999/xlink" xlink:title="New South Wales" id="ABBRID0EHNAE" xlink:type="simple">NSW</abbrev>, Botany Bay, Kurnell (photograph: Kerryn Parkinson).</p></caption><graphic xmlns:xlink="http://www.w3.org/1999/xlink" xlink:href="zookeys-994-105-g002.jpg" position="float" orientation="portrait" xlink:type="simple" id="oo_476479.jpg"><uri content-type="original_file" xlink:type="simple">https://binary.pensoft.net/fig/476479</uri></graphic></fig></tp:treatment-sec><tp:treatment-sec sec-type="Colouration in life" id="SECID0EQNAE"><title>Colouration in life.</title><p>In life, <italic><tp:taxon-name><tp:taxon-name-part taxon-name-part-type="genus" reg="Stigmatopora">S.</tp:taxon-name-part> <tp:taxon-name-part taxon-name-part-type="species" reg="harastii">harastii</tp:taxon-name-part></tp:taxon-name></italic> exhibits red background colouration with unique colour patterns: dorsum of snout with large, irregular pale white spots; sides of head and anterior trunk rings with large, irregular pale white or red spots or with diffuse pale white markings; sexual dimorphic markings with venter of first trunk ring exhibiting distinct red elongated spots in longitudinal row on midline, almost forming a stripe, present in males (Figs <xref ref-type="fig" rid="F1">1</xref>, <xref ref-type="fig" rid="F3">3</xref>, <xref ref-type="fig" rid="F5">5</xref>); and venter of anterior trunk rings lighter than sides and dorsum with a large cluster of distinct red spots extending posteriad from second trunk ring in males (Figs <xref ref-type="fig" rid="F1">1</xref>, <xref ref-type="fig" rid="F3">3</xref>, <xref ref-type="fig" rid="F5">5</xref>) whereas few scattered small red spots are present in the females (AMS I.47267). In alcohol, head and body background colour typically uniformly pale red (Fig. <xref ref-type="fig" rid="F1">1</xref>). Fins hyaline.</p><fig id="F3" position="float" orientation="portrait"><object-id xmlns:xlink="http://www.w3.org/1999/xlink" content-type="doi" xlink:type="simple">10.3897/zookeys.994.57160.figure3</object-id><object-id xmlns:xlink="http://www.w3.org/1999/xlink" content-type="arpha" xlink:type="simple">F15C094A-930D-593D-AB75-FCEE5B1C0B5A</object-id><label>Figure 3.</label><caption><p><italic><tp:taxon-name><tp:taxon-name-part taxon-name-part-type="genus" reg="Stigmatopora">Stigmatopora</tp:taxon-name-part> <tp:taxon-name-part taxon-name-part-type="species" reg="harastii">harastii</tp:taxon-name-part></tp:taxon-name></italic> in situ, AMS I. 49510-001, holotype, male <bold>A</bold> (right individual) <bold>B</bold> (left individual); The Steps, Kurnell, Botany Bay, <abbrev xmlns:xlink="http://www.w3.org/1999/xlink" xlink:title="New South Wales" id="ABBRID0EUPAE" xlink:type="simple">NSW</abbrev>, Australia, 13.5 meters depth, 18 June 2020. The male holotype was photographed with a paired female individual, which was not collected. Note the large cluster of distinct red spots extending posteriad on venter of anterior trunk rings in the male (photographs: Andrew Trevor-Jones).</p></caption><graphic xmlns:xlink="http://www.w3.org/1999/xlink" xlink:href="zookeys-994-105-g003.jpg" position="float" orientation="portrait" xlink:type="simple" id="oo_476480.jpg"><uri content-type="original_file" xlink:type="simple">https://binary.pensoft.net/fig/476480</uri></graphic></fig><fig id="F4" position="float" orientation="portrait"><object-id xmlns:xlink="http://www.w3.org/1999/xlink" content-type="doi" xlink:type="simple">10.3897/zookeys.994.57160.figure4</object-id><object-id xmlns:xlink="http://www.w3.org/1999/xlink" content-type="arpha" xlink:type="simple">BA2C589D-45AF-5B50-B6EC-122CCB56E8EB</object-id><label>Figure 4.</label><caption><p><italic><tp:taxon-name><tp:taxon-name-part taxon-name-part-type="genus" reg="Stigmatopora">Stigmatopora</tp:taxon-name-part> <tp:taxon-name-part taxon-name-part-type="species" reg="harastii">harastii</tp:taxon-name-part></tp:taxon-name></italic> in situ, AMS I.47267 paratypes, female, The Steps, Kurnell, Botany Bay, <abbrev xmlns:xlink="http://www.w3.org/1999/xlink" xlink:title="New South Wales" id="ABBRID0EQQAE" xlink:type="simple">NSW</abbrev>, Australia at 11–12 meters depth, 06 June 2017 (photographs: David Harasti).</p></caption><graphic xmlns:xlink="http://www.w3.org/1999/xlink" xlink:href="zookeys-994-105-g004.jpg" position="float" orientation="portrait" xlink:type="simple" id="oo_476481.jpg"><uri content-type="original_file" xlink:type="simple">https://binary.pensoft.net/fig/476481</uri></graphic></fig><fig id="F5" position="float" orientation="portrait"><object-id xmlns:xlink="http://www.w3.org/1999/xlink" content-type="doi" xlink:type="simple">10.3897/zookeys.994.57160.figure5</object-id><object-id xmlns:xlink="http://www.w3.org/1999/xlink" content-type="arpha" xlink:type="simple">0702DA75-38D4-5B26-897B-9CF19899B44C</object-id><label>Figure 5.</label><caption><p>Distribution of <italic><tp:taxon-name><tp:taxon-name-part taxon-name-part-type="genus" reg="Stigmatopora">Stigmatopora</tp:taxon-name-part> <tp:taxon-name-part taxon-name-part-type="species" reg="harastii">harastii</tp:taxon-name-part></tp:taxon-name></italic> in <abbrev xmlns:xlink="http://www.w3.org/1999/xlink" xlink:title="New South Wales" id="ABBRID0EMRAE" xlink:type="simple">NSW</abbrev>, Australia. Type locality in green.</p></caption><graphic xmlns:xlink="http://www.w3.org/1999/xlink" xlink:href="zookeys-994-105-g005.jpg" position="float" orientation="portrait" xlink:type="simple" id="oo_476482.jpg"><uri content-type="original_file" xlink:type="simple">https://binary.pensoft.net/fig/476482</uri></graphic></fig></tp:treatment-sec><tp:treatment-sec sec-type="etymology" id="SECID0EVRAE"><title>Etymology.</title><p>This species is named after David Harasti, one of the first to recognize <italic><tp:taxon-name><tp:taxon-name-part taxon-name-part-type="genus" reg="Stigmatopora">S.</tp:taxon-name-part> <tp:taxon-name-part taxon-name-part-type="species" reg="harastii">harastii</tp:taxon-name-part></tp:taxon-name></italic> as being a new species, for recognition of his efforts towards conservation of <tp:taxon-name><tp:taxon-name-part taxon-name-part-type="family">Syngnathidae</tp:taxon-name-part></tp:taxon-name> in Australia, and for being an aficionado extraordinaire of his beloved genus <italic><tp:taxon-name><tp:taxon-name-part taxon-name-part-type="genus" reg="Stigmatopora">Stigmatopora</tp:taxon-name-part></tp:taxon-name></italic>. David has stated he counts green pipefish to fall asleep. Harasti’s Pipefish and the Red Wide-bodied Pipefish are proposed here as the common names for <italic><tp:taxon-name><tp:taxon-name-part taxon-name-part-type="genus" reg="Stigmatopora">S.</tp:taxon-name-part> <tp:taxon-name-part taxon-name-part-type="species" reg="harastii">harastii</tp:taxon-name-part></tp:taxon-name></italic>.</p></tp:treatment-sec><tp:treatment-sec sec-type="distribution" id="SECID0E4SAE"><title>Distribution and habitat.</title><p><italic><tp:taxon-name><tp:taxon-name-part taxon-name-part-type="genus" reg="Stigmatopora">Stigmatopora</tp:taxon-name-part> <tp:taxon-name-part taxon-name-part-type="species" reg="harastii">harastii</tp:taxon-name-part></tp:taxon-name></italic> is currently known to occur in central <abbrev xmlns:xlink="http://www.w3.org/1999/xlink" xlink:title="New South Wales" id="ABBRID0EOTAE" xlink:type="simple">NSW</abbrev>, Australia from only three localities, including Botany Bay, Shellharbour, and Jervis Bay (Fig. <xref ref-type="fig" rid="F5">5</xref>). The paratypes and holotype described herein were collected separately at the scuba dive site referred to as The Steps between 2017 and 2020, respectively, at a depth of 11–12 meters at the southern entrance to Botany Bay, which is located within the Kamay Botany Bay National Park at Kurnell. The topography above and below the water at the type locality and the other localities is consistent for the Sydney Basin bioregion in the central eastern coast of Australia, which covers an area between Newcastle in the north to Bateman’s Bay in the south (<xref ref-type="bibr" rid="B1">Andrew 1999</xref>), and is comprised of weathered sandstone cliffs and flat intertidal platforms (Fig. <xref ref-type="fig" rid="F6">6</xref>). Subtidally, the rocky reefs typically have large undercut benches that are interspersed with large boulders and gutters. The underwater habitat closest to shore is composed of large boulders that are mostly devoid of sessile growth (Fig. <xref ref-type="fig" rid="F6">6</xref>), which is followed by sandy bottom at a depth of approximately 10–15 metres. At this depth, the sandy bottom is littered with large boulders, which are covered in prolific sessile growth, including ascidians, bryozoans, and sponges, and interspersed with beds of kelp (<italic><tp:taxon-name><tp:taxon-name-part taxon-name-part-type="genus" reg="Ecklonia">Ecklonia</tp:taxon-name-part></tp:taxon-name></italic>). Fucoid algae, and seagrass habitat comprising species that occur commonly in <abbrev xmlns:xlink="http://www.w3.org/1999/xlink" xlink:title="New South Wales" id="ABBRID0EJUAE" xlink:type="simple">NSW</abbrev> coastal and estuarine areas such as <italic><tp:taxon-name><tp:taxon-name-part taxon-name-part-type="genus" reg="Posidonia">Posidonia</tp:taxon-name-part> <tp:taxon-name-part taxon-name-part-type="species" reg="australis">australis</tp:taxon-name-part></tp:taxon-name></italic> and <italic><tp:taxon-name><tp:taxon-name-part taxon-name-part-type="genus" reg="Zostera">Zostera</tp:taxon-name-part> <tp:taxon-name-part taxon-name-part-type="species" reg="capricorni">capricorni</tp:taxon-name-part></tp:taxon-name></italic>, were recorded as absent. Along the sand edge of the entrance, small isolated clumps of red algae appearing to be of the family <italic><tp:taxon-name><tp:taxon-name-part taxon-name-part-type="genus" reg="Gracilariaceae">Gracilariaceae</tp:taxon-name-part></tp:taxon-name></italic> Nägeli, 1847, and possibly of the species <italic><tp:taxon-name><tp:taxon-name-part taxon-name-part-type="genus" reg="Crassiphycus">Crassiphycus</tp:taxon-name-part> <tp:taxon-name-part taxon-name-part-type="species" reg="secundatus">secundatus</tp:taxon-name-part></tp:taxon-name></italic> (Harvey) Gurgel, J.N. Norris &amp; Fredericq, 2018, were attached to flat rocky substrate that was usually covered in sand. The red algae mostly appeared to occur at low densities as single or one to three adjoining clumps and widely dispersed throughout the habitat. Fluctuations in density of red algae was observed over many dives in the same area by the second author.</p><fig id="F6" position="float" orientation="portrait"><object-id xmlns:xlink="http://www.w3.org/1999/xlink" content-type="doi" xlink:type="simple">10.3897/zookeys.994.57160.figure6</object-id><object-id xmlns:xlink="http://www.w3.org/1999/xlink" content-type="arpha" xlink:type="simple">37C637C6-14A7-584C-8198-52247C8B0CDF</object-id><label>Figure 6.</label><caption><p>Aerial view of the scuba dive site The Steps, Kurnell, Botany Bay, <abbrev xmlns:xlink="http://www.w3.org/1999/xlink" xlink:title="New South Wales" id="ABBRID0E4VAE" xlink:type="simple">NSW</abbrev>, Australia <bold>A</bold> shore and entrance <bold>B</bold> inshore boulders (photographs: Michael McFadyen).</p></caption><graphic xmlns:xlink="http://www.w3.org/1999/xlink" xlink:href="zookeys-994-105-g006.jpg" position="float" orientation="portrait" xlink:type="simple" id="oo_476483.jpg"><uri content-type="original_file" xlink:type="simple">https://binary.pensoft.net/fig/476483</uri></graphic></fig><p>Single individuals or male-female pairs of <italic><tp:taxon-name><tp:taxon-name-part taxon-name-part-type="genus" reg="Stigmatopora">S.</tp:taxon-name-part> <tp:taxon-name-part taxon-name-part-type="species" reg="harastii">harastii</tp:taxon-name-part></tp:taxon-name></italic> were observed to be closely associated with the red algae; however, they were infrequently detected and present in only one isolated clump of red algae among all the other clumps in the close vicinity. Multiple dives by the second author between the collection of the type specimens at The Steps in the area where the type specimens were collected, as well as at other nearby large areas with red algae did not consistently detect the presence of <italic><tp:taxon-name><tp:taxon-name-part taxon-name-part-type="genus" reg="Stigmatopora">S.</tp:taxon-name-part> <tp:taxon-name-part taxon-name-part-type="species" reg="harastii">harastii</tp:taxon-name-part></tp:taxon-name></italic>. Most times individuals were absent or only a single individual was found, possibly suggesting fluctuations in the abundance of the red algae with which <italic><tp:taxon-name><tp:taxon-name-part taxon-name-part-type="genus" reg="Stigmatopora">S.</tp:taxon-name-part> <tp:taxon-name-part taxon-name-part-type="species" reg="harastii">harastii</tp:taxon-name-part></tp:taxon-name></italic> associates. Individuals were oriented vertically or at an angle and extremely well-camouflaged within the red algae, the distal third of their tails clasped around single fronds. The habitat was subject to strong surge in which individuals of <italic><tp:taxon-name><tp:taxon-name-part taxon-name-part-type="genus" reg="Stigmatopora">S.</tp:taxon-name-part> <tp:taxon-name-part taxon-name-part-type="species" reg="harastii">harastii</tp:taxon-name-part></tp:taxon-name></italic> and the red algae together were observed swaying in unison with the surge (<ext-link xmlns:xlink="http://www.w3.org/1999/xlink" xlink:type="simple" ext-link-type="uri" xlink:href="https://vimeo.com/229093467">https://vimeo.com/229093467</ext-link>). The second author has observed on occasion active individuals swimming from one clump of red algae to another or feeding actively just outside the red algae. Feeding behaviour appears to be similar to other <italic><tp:taxon-name><tp:taxon-name-part taxon-name-part-type="genus" reg="Stigmatopora">Stigmatopora</tp:taxon-name-part></tp:taxon-name></italic> species, with individuals darting out from the cover of their alga to capture food such as small copepods and shrimp. Individuals have been also observed nearby between the Steps and the dive site locally referred to as the Leap, one of which was associated with another species of red algae appearing to be of the genus <italic><tp:taxon-name><tp:taxon-name-part taxon-name-part-type="genus" reg="Gracilaria">Gracilaria</tp:taxon-name-part></tp:taxon-name></italic> Greville, 1830 (Fig. <xref ref-type="fig" rid="F7">7</xref>).</p><fig id="F7" position="float" orientation="portrait"><object-id xmlns:xlink="http://www.w3.org/1999/xlink" content-type="doi" xlink:type="simple">10.3897/zookeys.994.57160.figure7</object-id><object-id xmlns:xlink="http://www.w3.org/1999/xlink" content-type="arpha" xlink:type="simple">4BCB5C56-5D8F-5D59-B072-93D1CFF38AFC</object-id><label>Figure 7.</label><caption><p><italic><tp:taxon-name><tp:taxon-name-part taxon-name-part-type="genus" reg="Stigmatopora">Stigmatopora</tp:taxon-name-part> <tp:taxon-name-part taxon-name-part-type="species" reg="harastii">harastii</tp:taxon-name-part></tp:taxon-name></italic> in situ, male, The Leap, Kurnell, Botany Bay, <abbrev xmlns:xlink="http://www.w3.org/1999/xlink" xlink:title="New South Wales" id="ABBRID0ECZAE" xlink:type="simple">NSW</abbrev>, Australia, 12 meters depth, 03 October 2018 (photograph: Andrew Trevor-Jones).</p></caption><graphic xmlns:xlink="http://www.w3.org/1999/xlink" xlink:href="zookeys-994-105-g007.jpg" position="float" orientation="portrait" xlink:type="simple" id="oo_476484.jpg"><uri content-type="original_file" xlink:type="simple">https://binary.pensoft.net/fig/476484</uri></graphic></fig><p><italic><tp:taxon-name><tp:taxon-name-part taxon-name-part-type="genus" reg="Stigmatopora">Stigmatopora</tp:taxon-name-part> <tp:taxon-name-part taxon-name-part-type="species" reg="harastii">harastii</tp:taxon-name-part></tp:taxon-name></italic> was also observed at the dive site locally referred to as the Minmi Trench, located at the northern headland of Botany Bay, that consists of a flattish reef with small to large boulders at about 16 meters depth, which then drops off to 22–23 meters depth. A male-female pair was observed associating with a finger sponge appearing to be a member of the family <italic><tp:taxon-name><tp:taxon-name-part taxon-name-part-type="genus" reg="Callyspongiidae">Callyspongiidae</tp:taxon-name-part></tp:taxon-name></italic> Laubenfels, 1936 at 18 meters depth (Fig. <xref ref-type="fig" rid="F8">8</xref>). Photographs of <italic><tp:taxon-name><tp:taxon-name-part taxon-name-part-type="genus" reg="Stigmatopora">S.</tp:taxon-name-part> <tp:taxon-name-part taxon-name-part-type="species" reg="harastii">harastii</tp:taxon-name-part></tp:taxon-name></italic> were also taken on January 2017 at the locality referred to as The Gutter at Bass Point, Shellharbour, <abbrev xmlns:xlink="http://www.w3.org/1999/xlink" xlink:title="New South Wales" id="ABBRID0EO1AE" xlink:type="simple">NSW</abbrev> at 18 meters depth (Fig. <xref ref-type="fig" rid="F9">9</xref>). A male individual exhibiting the characteristic dimorphic colour pattern on its ventral trunk was observed in red algae appearing to be of the same species observed at Kurnell (Fig. <xref ref-type="fig" rid="F9">9A–C</xref>). Additionally, a female individual (Fig. <xref ref-type="fig" rid="F9">9D</xref>) was observed associating with a clump of bubble red algae appearing to be of a different species of red algae of the genus <italic><tp:taxon-name><tp:taxon-name-part taxon-name-part-type="genus" reg="Gracilaria">Gracilaria</tp:taxon-name-part></tp:taxon-name></italic>.</p><fig id="F8" position="float" orientation="portrait"><object-id xmlns:xlink="http://www.w3.org/1999/xlink" content-type="doi" xlink:type="simple">10.3897/zookeys.994.57160.figure8</object-id><object-id xmlns:xlink="http://www.w3.org/1999/xlink" content-type="arpha" xlink:type="simple">BC14A8B7-EE87-5DCA-B755-BEE0E6130C14</object-id><label>Figure 8.</label><caption><p><italic><tp:taxon-name><tp:taxon-name-part taxon-name-part-type="genus" reg="Stigmatopora">Stigmatopora</tp:taxon-name-part> <tp:taxon-name-part taxon-name-part-type="species" reg="harastii">harastii</tp:taxon-name-part></tp:taxon-name></italic> in situ, male-female pair <bold>A</bold> lateral view <bold>B</bold> anterior view, Minmi Trench, Botany Bay, <abbrev xmlns:xlink="http://www.w3.org/1999/xlink" xlink:title="New South Wales" id="ABBRID0E32AE" xlink:type="simple">NSW</abbrev>, Australia, 18 meters depth, 17 February 2019 (photographs: Duncan Heuer).</p></caption><graphic xmlns:xlink="http://www.w3.org/1999/xlink" xlink:href="zookeys-994-105-g008.jpg" position="float" orientation="portrait" xlink:type="simple" id="oo_476485.jpg"><uri content-type="original_file" xlink:type="simple">https://binary.pensoft.net/fig/476485</uri></graphic></fig><fig id="F9" position="float" orientation="portrait"><object-id xmlns:xlink="http://www.w3.org/1999/xlink" content-type="doi" xlink:type="simple">10.3897/zookeys.994.57160.figure9</object-id><object-id xmlns:xlink="http://www.w3.org/1999/xlink" content-type="arpha" xlink:type="simple">296DF926-6217-5D5A-B584-C5DF89BEAB36</object-id><label>Figure 9.</label><caption><p><italic><tp:taxon-name><tp:taxon-name-part taxon-name-part-type="genus" reg="Stigmatopora">Stigmatopora</tp:taxon-name-part> <tp:taxon-name-part taxon-name-part-type="species" reg="harastii">harastii</tp:taxon-name-part></tp:taxon-name></italic> in situ <bold>A–C</bold> male <bold>D</bold> female, The Gutter, Bass Point, Shellharbour, <abbrev xmlns:xlink="http://www.w3.org/1999/xlink" xlink:title="New South Wales" id="ABBRID0E33AE" xlink:type="simple">NSW</abbrev>, Australia, 18 meters depth, 17 Feb 2017 (photographs: Craig Taylor).</p></caption><graphic xmlns:xlink="http://www.w3.org/1999/xlink" xlink:href="zookeys-994-105-g009.jpg" position="float" orientation="portrait" xlink:type="simple" id="oo_476486.jpg"><uri content-type="original_file" xlink:type="simple">https://binary.pensoft.net/fig/476486</uri></graphic></fig></tp:treatment-sec><tp:treatment-sec sec-type="Morphological comparisons" id="SECID0EF4AE"><title>Morphological comparisons.</title><p><italic><tp:taxon-name><tp:taxon-name-part taxon-name-part-type="genus" reg="Stigmatopora">Stigmatopora</tp:taxon-name-part> <tp:taxon-name-part taxon-name-part-type="species" reg="harastii">harastii</tp:taxon-name-part></tp:taxon-name></italic> shares morphological synapomorphies with <italic><tp:taxon-name><tp:taxon-name-part taxon-name-part-type="genus" reg="Stigmatopora">S.</tp:taxon-name-part> <tp:taxon-name-part taxon-name-part-type="species" reg="argus">argus</tp:taxon-name-part></tp:taxon-name></italic>, <italic><tp:taxon-name><tp:taxon-name-part taxon-name-part-type="genus" reg="Stigmatopora">S.</tp:taxon-name-part> <tp:taxon-name-part taxon-name-part-type="species" reg="macropterygia">macropterygia</tp:taxon-name-part></tp:taxon-name></italic>, <italic><tp:taxon-name><tp:taxon-name-part taxon-name-part-type="genus" reg="Stigmatopora">S.</tp:taxon-name-part> <tp:taxon-name-part taxon-name-part-type="species" reg="narinosa">narinosa</tp:taxon-name-part></tp:taxon-name></italic>, and <italic><tp:taxon-name><tp:taxon-name-part taxon-name-part-type="genus" reg="Stigmatopora">S.</tp:taxon-name-part> <tp:taxon-name-part taxon-name-part-type="species" reg="nigra">nigra</tp:taxon-name-part></tp:taxon-name></italic>, including principle body ridges, dorsal-fin placement, distally attenuated, slender tail, and absence of caudal fin (<xref ref-type="bibr" rid="B10">Dawson 1982</xref>, <xref ref-type="bibr" rid="B11">1985</xref>; <xref ref-type="bibr" rid="B3">Browne and Smith 2007</xref>). <italic><tp:taxon-name><tp:taxon-name-part taxon-name-part-type="genus" reg="Stigmatopora">Stigmatopora</tp:taxon-name-part> <tp:taxon-name-part taxon-name-part-type="species" reg="harastii">harastii</tp:taxon-name-part></tp:taxon-name></italic> appears to be most similar to <italic><tp:taxon-name><tp:taxon-name-part taxon-name-part-type="genus" reg="Stigmatopora">S.</tp:taxon-name-part> <tp:taxon-name-part taxon-name-part-type="species" reg="nigra">nigra</tp:taxon-name-part></tp:taxon-name></italic> (<xref ref-type="bibr" rid="B10">Dawson 1982</xref>: fig. 7) in meristics, snout length and shape, dorsal-fin origin on 6<sup>th</sup>–7<sup>th</sup> trunk ring, presence of a distinct median longitudinal ridge between the opercle and pectoral-fin base, and lateral trunk ridge terminating on the first tail ring (Table <xref ref-type="table" rid="T2">2</xref>). Even though all members of <italic><tp:taxon-name><tp:taxon-name-part taxon-name-part-type="genus" reg="Stigmatopora">Stigmatopora</tp:taxon-name-part></tp:taxon-name></italic> share similar meristic and morphometric characters (Table <xref ref-type="table" rid="T2">2</xref>; <xref ref-type="bibr" rid="B10">Dawson 1982</xref>, <xref ref-type="bibr" rid="B11">1985</xref>; <xref ref-type="bibr" rid="B3">Browne and Smith 2007</xref>), they can be morphologically distinguished on the basis of a distinct but low dorsal median ridge present on the dorsum of the head and first trunk ring (<xref ref-type="bibr" rid="B10">Dawson 1982</xref>, <xref ref-type="bibr" rid="B11">1985</xref>; <xref ref-type="bibr" rid="B3">Browne and Smith 2007</xref>). In <italic><tp:taxon-name><tp:taxon-name-part taxon-name-part-type="genus" reg="Stigmatopora">S.</tp:taxon-name-part> <tp:taxon-name-part taxon-name-part-type="species" reg="harastii">harastii</tp:taxon-name-part></tp:taxon-name></italic>, the dorsal median ridge extends from the posterior third of the frontal to the supraoccipital, anterior, and posterior nuchal plates (Fig. <xref ref-type="fig" rid="F10">10</xref>) (versus the posterior third of the frontal to the supraoccipital, anterior, and posterior nuchal plates, and first trunk ring in <italic><tp:taxon-name><tp:taxon-name-part taxon-name-part-type="genus" reg="Stigmatopora">S.</tp:taxon-name-part> <tp:taxon-name-part taxon-name-part-type="species" reg="nigra">nigra</tp:taxon-name-part></tp:taxon-name></italic> [Fig. <xref ref-type="fig" rid="F10">10</xref>; <xref ref-type="bibr" rid="B10">Dawson 1982</xref>: fig. 7]; the anterior and posterior nuchal plates in <italic><tp:taxon-name><tp:taxon-name-part taxon-name-part-type="genus" reg="Stigmatopora">S.</tp:taxon-name-part> <tp:taxon-name-part taxon-name-part-type="species" reg="argus">argus</tp:taxon-name-part></tp:taxon-name></italic> [<xref ref-type="bibr" rid="B10">Dawson 1982</xref>: fig. 2]; absence of low dorsal median ridge on head an first trunk ring in <italic><tp:taxon-name><tp:taxon-name-part taxon-name-part-type="genus" reg="Stigmatopora">S.</tp:taxon-name-part> <tp:taxon-name-part taxon-name-part-type="species" reg="macropterygia">macropterygia</tp:taxon-name-part></tp:taxon-name></italic>; restricted to the supraoccipital in <italic><tp:taxon-name><tp:taxon-name-part taxon-name-part-type="genus" reg="Stigmatopora">S.</tp:taxon-name-part> <tp:taxon-name-part taxon-name-part-type="species" reg="narinosa">narinosa</tp:taxon-name-part></tp:taxon-name></italic>). <italic><tp:taxon-name><tp:taxon-name-part taxon-name-part-type="genus" reg="Stigmatopora">Stigmatopora</tp:taxon-name-part> <tp:taxon-name-part taxon-name-part-type="species" reg="harastii">harastii</tp:taxon-name-part></tp:taxon-name></italic> also differs from <italic><tp:taxon-name><tp:taxon-name-part taxon-name-part-type="genus" reg="Stigmatopora">S.</tp:taxon-name-part> <tp:taxon-name-part taxon-name-part-type="species" reg="argus">argus</tp:taxon-name-part></tp:taxon-name></italic> and <italic><tp:taxon-name><tp:taxon-name-part taxon-name-part-type="genus" reg="Stigmatopora">S.</tp:taxon-name-part> <tp:taxon-name-part taxon-name-part-type="species" reg="macropterygia">macropterygia</tp:taxon-name-part></tp:taxon-name></italic> in the termination of the lateral trunk ridge on the tail ring (first tail ring vs. 8<sup>th</sup>–20<sup>th</sup> tail ring in <italic><tp:taxon-name><tp:taxon-name-part taxon-name-part-type="genus" reg="Stigmatopora">S.</tp:taxon-name-part> <tp:taxon-name-part taxon-name-part-type="species" reg="argus">argus</tp:taxon-name-part></tp:taxon-name></italic>; 22<sup>nd</sup>–35<sup>th</sup> tail ring in <italic><tp:taxon-name><tp:taxon-name-part taxon-name-part-type="genus" reg="Stigmatopora">S.</tp:taxon-name-part> <tp:taxon-name-part taxon-name-part-type="species" reg="macropterygia">macropterygia</tp:taxon-name-part></tp:taxon-name></italic>) and the presence of a median longitudinal ridge between the opercle and pectoral-fin base (vs. absence of longitudinal ridge). <italic><tp:taxon-name><tp:taxon-name-part taxon-name-part-type="genus" reg="Stigmatopora">Stigmatopora</tp:taxon-name-part> <tp:taxon-name-part taxon-name-part-type="species" reg="harastii">harastii</tp:taxon-name-part></tp:taxon-name></italic> is distinguished from <italic><tp:taxon-name><tp:taxon-name-part taxon-name-part-type="genus" reg="Stigmatopora">S.</tp:taxon-name-part> <tp:taxon-name-part taxon-name-part-type="species" reg="narinosa">narinosa</tp:taxon-name-part></tp:taxon-name></italic> in the shape of the snout (long vs. medium length, laterally flattened, and dorsally elevated) and the presence of the longitudinal ridge between the opercle and pectoral-fin base (vs. absence of longitudinal ridge).</p><table-wrap id="T2" position="float" orientation="portrait"><label>Table 2.</label><caption><p>Comparison of morphological characters between ​<italic><tp:taxon-name><tp:taxon-name-part taxon-name-part-type="genus" reg="Stigmatopora">S.</tp:taxon-name-part> <tp:taxon-name-part taxon-name-part-type="species" reg="harastii">harastii</tp:taxon-name-part></tp:taxon-name></italic> and other members of <italic><tp:taxon-name><tp:taxon-name-part taxon-name-part-type="genus" reg="Stigmatopora">Stigmatopora</tp:taxon-name-part></tp:taxon-name></italic>.</p></caption><table id="TID0E3EBG" rules="all"><tbody><tr><th rowspan="1" colspan="1"/><th rowspan="1" colspan="1">
                    <italic><tp:taxon-name><tp:taxon-name-part taxon-name-part-type="genus" reg="Stigmatopora">S.</tp:taxon-name-part> <tp:taxon-name-part taxon-name-part-type="species" reg="harastii">harastii</tp:taxon-name-part></tp:taxon-name></italic>
                  </th><th rowspan="1" colspan="1">
                    <italic><tp:taxon-name><tp:taxon-name-part taxon-name-part-type="genus" reg="Stigmatopora">S.</tp:taxon-name-part> <tp:taxon-name-part taxon-name-part-type="species" reg="nigra">nigra</tp:taxon-name-part></tp:taxon-name></italic>
                  </th><th rowspan="1" colspan="1">
                    <italic><tp:taxon-name><tp:taxon-name-part taxon-name-part-type="genus" reg="Stigmatopora">S.</tp:taxon-name-part> <tp:taxon-name-part taxon-name-part-type="species" reg="argus">argus</tp:taxon-name-part></tp:taxon-name></italic>
                  </th><th rowspan="1" colspan="1">
                    <italic><tp:taxon-name><tp:taxon-name-part taxon-name-part-type="genus" reg="Stigmatopora">S.</tp:taxon-name-part> <tp:taxon-name-part taxon-name-part-type="species" reg="macropterygia">macropterygia</tp:taxon-name-part></tp:taxon-name></italic>
                  </th><th rowspan="1" colspan="1">
                    <italic><tp:taxon-name><tp:taxon-name-part taxon-name-part-type="genus" reg="Stigmatopora">S.</tp:taxon-name-part> <tp:taxon-name-part taxon-name-part-type="species" reg="narinosa">narinosa</tp:taxon-name-part></tp:taxon-name></italic>
                  </th></tr><tr><td rowspan="1" colspan="1">Data source</td><td rowspan="1" colspan="1">This study</td><td rowspan="1" colspan="1">Dawson, 1982</td><td rowspan="1" colspan="1">Dawson, 1982</td><td rowspan="1" colspan="1">Dawson, 1982</td><td rowspan="1" colspan="1">Browne &amp; Smith, 2007</td></tr><tr><td rowspan="1" colspan="1">Trunk rings</td><td rowspan="1" colspan="1">18</td><td rowspan="1" colspan="1">16–19</td><td rowspan="1" colspan="1">16–23</td><td rowspan="1" colspan="1">21–22</td><td rowspan="1" colspan="1">18</td></tr><tr><td rowspan="1" colspan="1">Tail rings</td><td rowspan="1" colspan="1">68–71</td><td rowspan="1" colspan="1">67–79</td><td rowspan="1" colspan="1">78–91</td><td rowspan="1" colspan="1">85–92</td><td rowspan="1" colspan="1">68</td></tr><tr><td rowspan="1" colspan="1">Dorsal-fin rays</td><td rowspan="1" colspan="1">43–45</td><td rowspan="1" colspan="1">35–47</td><td rowspan="1" colspan="1">37–64</td><td rowspan="1" colspan="1">63–74</td><td rowspan="1" colspan="1">37–45</td></tr><tr><td rowspan="1" colspan="1">Pectoral-fin rays</td><td rowspan="1" colspan="1">13–18</td><td rowspan="1" colspan="1">11–16</td><td rowspan="1" colspan="1">13–18</td><td rowspan="1" colspan="1">15–19</td><td rowspan="1" colspan="1">12–13</td></tr><tr><td rowspan="1" colspan="1">Dorsal-fin origin</td><td rowspan="1" colspan="1">6<sup>th</sup>–7<sup>th</sup></td><td rowspan="1" colspan="1">5<sup>th</sup>–7<sup>th</sup></td><td rowspan="1" colspan="1">9<sup>th</sup>–13<sup>th</sup></td><td rowspan="1" colspan="1">8<sup>th</sup>–10<sup>th</sup></td><td rowspan="1" colspan="1">5<sup>th</sup>–7<sup>th</sup></td></tr><tr><td rowspan="1" colspan="1">Lateral trunk ridge reaches</td><td rowspan="1" colspan="1">1<sup>st</sup> tail ring</td><td rowspan="1" colspan="1">Anal or 1<sup>st</sup> tail ring</td><td rowspan="1" colspan="1">8<sup>th</sup>–20<sup>th</sup> tail ring</td><td rowspan="1" colspan="1">22<sup>nd</sup>–35<sup>th</sup> tail ring</td><td rowspan="1" colspan="1">2<sup>nd</sup> tail ring</td></tr><tr><td rowspan="1" colspan="1">Snout length</td><td rowspan="1" colspan="1">long</td><td rowspan="1" colspan="1">long</td><td rowspan="1" colspan="1">long</td><td rowspan="1" colspan="1">long</td><td rowspan="1" colspan="1">medium, laterally flattened, dorsally elevated</td></tr><tr><td rowspan="1" colspan="1">Median dorsal ridge on head and first trunk ring</td><td rowspan="1" colspan="1">from frontal to posterior nuchal plate</td><td rowspan="1" colspan="1">from frontal to 1<sup>st</sup> trunk ring</td><td rowspan="1" colspan="1">from anterior to posterior nuchal plate</td><td rowspan="1" colspan="1">absent</td><td rowspan="1" colspan="1">supraoccipital</td></tr><tr><td rowspan="1" colspan="1">Longitudinal ridge between opercle and pectoral-fin base</td><td rowspan="1" colspan="1">present</td><td rowspan="1" colspan="1">present</td><td rowspan="1" colspan="1">absent</td><td rowspan="1" colspan="1">absent</td><td rowspan="1" colspan="1">absent</td></tr></tbody></table></table-wrap><fig id="F10" position="float" orientation="portrait"><object-id xmlns:xlink="http://www.w3.org/1999/xlink" content-type="doi" xlink:type="simple">10.3897/zookeys.994.57160.figure10</object-id><object-id xmlns:xlink="http://www.w3.org/1999/xlink" content-type="arpha" xlink:type="simple">CA71B6DC-3662-5E16-999F-D017CEBA1DA5</object-id><label>Figure 10.</label><caption><p>Comparison of the dorsal median ridge present on the head and first trunk ring in: <bold>A</bold><italic><tp:taxon-name><tp:taxon-name-part taxon-name-part-type="genus" reg="Stigmatopora">S.</tp:taxon-name-part> <tp:taxon-name-part taxon-name-part-type="species" reg="harastii">harastii</tp:taxon-name-part></tp:taxon-name></italic> and <bold>B</bold><italic><tp:taxon-name><tp:taxon-name-part taxon-name-part-type="genus" reg="Stigmatopora">S.</tp:taxon-name-part> <tp:taxon-name-part taxon-name-part-type="species" reg="nigra">nigra</tp:taxon-name-part></tp:taxon-name></italic>, AMS I.42611-009. Note the dorsal median ridge (DMR) extending into the first trunk ring in <italic><tp:taxon-name><tp:taxon-name-part taxon-name-part-type="genus" reg="Stigmatopora">S.</tp:taxon-name-part> <tp:taxon-name-part taxon-name-part-type="species" reg="nigra">nigra</tp:taxon-name-part></tp:taxon-name></italic> versus ending on the posterior nuchal plate in <italic><tp:taxon-name><tp:taxon-name-part taxon-name-part-type="genus" reg="Stigmatopora">S.</tp:taxon-name-part> <tp:taxon-name-part taxon-name-part-type="species" reg="harastii">harastii</tp:taxon-name-part></tp:taxon-name></italic>. Abbreviations: ANP, anterior nuchal plate; DMR, dorsal median ridge; Fr, frontal; PNP, posterior nuchal plate; SOC, supraoccipital; first TnR, first trunk ring (illustration by Kent Sorgon).</p></caption><graphic xmlns:xlink="http://www.w3.org/1999/xlink" xlink:href="zookeys-994-105-g010.jpg" position="float" orientation="portrait" xlink:type="simple" id="oo_476487.jpg"><uri content-type="original_file" xlink:type="simple">https://binary.pensoft.net/fig/476487</uri></graphic></fig></tp:treatment-sec><tp:treatment-sec sec-type="Comparative colouration" id="SECID0EDTAG"><title>Comparative colouration.</title><p>The new species is most easily distinguished from <italic><tp:taxon-name><tp:taxon-name-part taxon-name-part-type="genus" reg="Stigmatopora">S.</tp:taxon-name-part> <tp:taxon-name-part taxon-name-part-type="species" reg="nigra">nigra</tp:taxon-name-part></tp:taxon-name></italic> by features of the colour pattern in life (Figs <xref ref-type="fig" rid="F1">1</xref>–<xref ref-type="fig" rid="F4">4</xref>, <xref ref-type="fig" rid="F6">6</xref>–<xref ref-type="fig" rid="F9">9</xref>), including red background colour on the body (vs. base colour variably light brown to dark green in <italic><tp:taxon-name><tp:taxon-name-part taxon-name-part-type="genus" reg="Stigmatopora">S.</tp:taxon-name-part> <tp:taxon-name-part taxon-name-part-type="species" reg="nigra">nigra</tp:taxon-name-part></tp:taxon-name></italic> [Fig. <xref ref-type="fig" rid="F11">11A, B</xref>]), and sexual dimorphic markings comprising (1) distinct red elongated spots in longitudinal row on midline, almost forming a stripe on venter of first trunk ring in the male and a smattering of red dots in the female (Figs <xref ref-type="fig" rid="F1">1</xref>–<xref ref-type="fig" rid="F3">3</xref>, <xref ref-type="fig" rid="F6">6</xref>, <xref ref-type="fig" rid="F8">8B, C</xref>) (vs. small dots or striations crossing posterior area of snout, suborbital, and lower part of opercle on venter of head in <italic><tp:taxon-name><tp:taxon-name-part taxon-name-part-type="genus" reg="Stigmatopora">S.</tp:taxon-name-part> <tp:taxon-name-part taxon-name-part-type="species" reg="nigra">nigra</tp:taxon-name-part></tp:taxon-name></italic> in the male and female [Fig. <xref ref-type="fig" rid="F11">11A, B</xref>; <xref ref-type="bibr" rid="B10">Dawson 1982</xref>: fig. 8]), and (2) a large cluster of distinct red spots extending posteriad from the second trunk ring on venter of the anterior trunk rings in the male and a smattering of red dots in the female (Figs <xref ref-type="fig" rid="F1">1</xref>–<xref ref-type="fig" rid="F3">3</xref>, <xref ref-type="fig" rid="F7">7</xref>, <xref ref-type="fig" rid="F9">9B, C</xref>) (vs. presence of stripes between the trunk rings on the venter of all the trunk rings in <italic><tp:taxon-name><tp:taxon-name-part taxon-name-part-type="genus" reg="Stigmatopora">S.</tp:taxon-name-part> <tp:taxon-name-part taxon-name-part-type="species" reg="nigra">nigra</tp:taxon-name-part></tp:taxon-name></italic>; pale stripes in the male, and dark stripes in the female, with the 2<sup>nd</sup> and 3<sup>rd</sup> trunk ring stripes darkest [Fig. <xref ref-type="fig" rid="F11">11A, B</xref>; <xref ref-type="bibr" rid="B10">Dawson 1982</xref>: fig. 8]). <italic><tp:taxon-name><tp:taxon-name-part taxon-name-part-type="genus" reg="Stigmatopora">Stigmatopora</tp:taxon-name-part> <tp:taxon-name-part taxon-name-part-type="species" reg="narinosa">narinosa</tp:taxon-name-part></tp:taxon-name></italic> exhibits two pairs of large black spots arranged in two rows, respectively, on venter of first trunk ring whereas dark transverse bands are present on the venter of each trunk and tail ring with anterior and dorsal margins of each ring white, forming thin white lines between each ring, resulting in appearance of a series of inverted saddles (<xref ref-type="bibr" rid="B3">Browne and Smith 2007</xref>). In contrast, <italic><tp:taxon-name><tp:taxon-name-part taxon-name-part-type="genus" reg="Stigmatopora">S.</tp:taxon-name-part> <tp:taxon-name-part taxon-name-part-type="species" reg="argus">argus</tp:taxon-name-part></tp:taxon-name></italic> and <italic><tp:taxon-name><tp:taxon-name-part taxon-name-part-type="genus" reg="Stigmatopora">S.</tp:taxon-name-part> <tp:taxon-name-part taxon-name-part-type="species" reg="macropterygia">macropterygia</tp:taxon-name-part></tp:taxon-name></italic> exhibit no distinctive markings on venter of the head whereas venter of the trunk and tail in <italic><tp:taxon-name><tp:taxon-name-part taxon-name-part-type="genus" reg="Stigmatopora">S.</tp:taxon-name-part> <tp:taxon-name-part taxon-name-part-type="species" reg="argus">argus</tp:taxon-name-part></tp:taxon-name></italic> presents narrow dark bars between the rings on the whole trunk and anterior third of tail (vs. absence of markings on venter of trunk and tail in <italic><tp:taxon-name><tp:taxon-name-part taxon-name-part-type="genus" reg="Stigmatopora">S.</tp:taxon-name-part> <tp:taxon-name-part taxon-name-part-type="species" reg="macropterygia">macropterygia</tp:taxon-name-part></tp:taxon-name></italic>; Fig. <xref ref-type="fig" rid="F11">11E</xref>; <xref ref-type="bibr" rid="B10">Dawson 1982</xref>).</p><fig id="F11" position="float" orientation="portrait"><object-id xmlns:xlink="http://www.w3.org/1999/xlink" content-type="doi" xlink:type="simple">10.3897/zookeys.994.57160.figure11</object-id><object-id xmlns:xlink="http://www.w3.org/1999/xlink" content-type="arpha" xlink:type="simple">9B7F88D5-D443-5A81-A658-25D5EB169D4D</object-id><label>Figure 11.</label><caption><p>Fucoid algae and seagrass associating members of <italic><tp:taxon-name><tp:taxon-name-part taxon-name-part-type="genus" reg="Stigmatopora">Stigmatopora</tp:taxon-name-part></tp:taxon-name></italic><italic>in situ</italic><bold>A</bold><italic><tp:taxon-name><tp:taxon-name-part taxon-name-part-type="genus" reg="Stigmatopora">S.</tp:taxon-name-part> <tp:taxon-name-part taxon-name-part-type="species" reg="nigra">nigra</tp:taxon-name-part></tp:taxon-name></italic>, male, Nelson Bay, <abbrev xmlns:xlink="http://www.w3.org/1999/xlink" xlink:title="New South Wales" id="ABBRID0E5ZAG" xlink:type="simple">NSW</abbrev> (photograph: David Harasti) <bold>B</bold><italic><tp:taxon-name><tp:taxon-name-part taxon-name-part-type="genus" reg="Stigmatopora">S.</tp:taxon-name-part> <tp:taxon-name-part taxon-name-part-type="species" reg="nigra">nigra</tp:taxon-name-part></tp:taxon-name></italic>, female, Port Hughes, Gulf St Vincent, South Australia (photograph: David Muirhead) <bold>C</bold><italic><tp:taxon-name><tp:taxon-name-part taxon-name-part-type="genus" reg="Stigmatopora">S.</tp:taxon-name-part> <tp:taxon-name-part taxon-name-part-type="species" reg="argu">argu</tp:taxon-name-part></tp:taxon-name></italic>s, Port Hughes, Gulf St Vincent, South Australia (photograph: Graham Short) <bold>D</bold><italic><tp:taxon-name><tp:taxon-name-part taxon-name-part-type="genus" reg="Stigmatopora">S.</tp:taxon-name-part> <tp:taxon-name-part taxon-name-part-type="species" reg="narinosa">narinosa</tp:taxon-name-part></tp:taxon-name></italic>, Port Hughes, Gulf St Vincent, South Australia (photograph: Graham Short) <bold>E</bold><italic><tp:taxon-name><tp:taxon-name-part taxon-name-part-type="genus" reg="Stigmatopora">S.</tp:taxon-name-part> <tp:taxon-name-part taxon-name-part-type="species" reg="macropterygia">macropterygia</tp:taxon-name-part></tp:taxon-name></italic>, Winstones Cove, North Island, New Zealand (photograph: Nick Shears).</p></caption><graphic xmlns:xlink="http://www.w3.org/1999/xlink" xlink:href="zookeys-994-105-g011.jpg" position="float" orientation="portrait" xlink:type="simple" id="oo_476488.jpg"><uri content-type="original_file" xlink:type="simple">https://binary.pensoft.net/fig/476488</uri></graphic></fig><p><italic><tp:taxon-name><tp:taxon-name-part taxon-name-part-type="genus" reg="Stigmatopora">Stigmatopora</tp:taxon-name-part> <tp:taxon-name-part taxon-name-part-type="species" reg="harastii">harastii</tp:taxon-name-part></tp:taxon-name></italic>, <italic><tp:taxon-name><tp:taxon-name-part taxon-name-part-type="genus" reg="Stigmatopora">S.</tp:taxon-name-part> <tp:taxon-name-part taxon-name-part-type="species" reg="nigra">nigra</tp:taxon-name-part></tp:taxon-name></italic>, and <italic><tp:taxon-name><tp:taxon-name-part taxon-name-part-type="genus" reg="Stigmatopora">S.</tp:taxon-name-part> <tp:taxon-name-part taxon-name-part-type="species" reg="narinosa">narinosa</tp:taxon-name-part></tp:taxon-name></italic> share the presence of large, irregular pale white spots on dorsum of snout (vs. absence of white spots in <italic><tp:taxon-name><tp:taxon-name-part taxon-name-part-type="genus" reg="Stigmatopora">S.</tp:taxon-name-part> <tp:taxon-name-part taxon-name-part-type="species" reg="argus">argus</tp:taxon-name-part></tp:taxon-name></italic> and <italic><tp:taxon-name><tp:taxon-name-part taxon-name-part-type="genus" reg="Stigmatopora">S.</tp:taxon-name-part> <tp:taxon-name-part taxon-name-part-type="species" reg="macropterygia">macropterygia</tp:taxon-name-part></tp:taxon-name></italic>). Finally, <italic><tp:taxon-name><tp:taxon-name-part taxon-name-part-type="genus" reg="Stigmatopora">S.</tp:taxon-name-part> <tp:taxon-name-part taxon-name-part-type="species" reg="harastii">harastii</tp:taxon-name-part></tp:taxon-name></italic> and <italic><tp:taxon-name><tp:taxon-name-part taxon-name-part-type="genus" reg="Stigmatopora">S.</tp:taxon-name-part> <tp:taxon-name-part taxon-name-part-type="species" reg="nigra">nigra</tp:taxon-name-part></tp:taxon-name></italic> share the presence of large, irregular pale white spots with scattering of small red dots, or diffuse pale white stripes, on sides of head and anterior superior trunk rings (vs. absence of colour markings on sides of head and anterior superior trunk rings in <italic><tp:taxon-name><tp:taxon-name-part taxon-name-part-type="genus" reg="Stigmatopora">S.</tp:taxon-name-part> <tp:taxon-name-part taxon-name-part-type="species" reg="argus">argus</tp:taxon-name-part></tp:taxon-name></italic> and <italic><tp:taxon-name><tp:taxon-name-part taxon-name-part-type="genus" reg="Stigmatopora">S.</tp:taxon-name-part> <tp:taxon-name-part taxon-name-part-type="species" reg="macropterygia">macropterygia</tp:taxon-name-part></tp:taxon-name></italic>). In contrast, <italic><tp:taxon-name><tp:taxon-name-part taxon-name-part-type="genus" reg="Stigmatopora">Stigmatopora</tp:taxon-name-part> <tp:taxon-name-part taxon-name-part-type="species" reg="narinosa">narinosa</tp:taxon-name-part></tp:taxon-name></italic> exhibits a camouflage pattern of brown and white diffuse colouration on sides of head.</p></tp:treatment-sec><ref-list><ref id="B10"><mixed-citation xmlns:xlink="http://www.w3.org/1999/xlink" xlink:type="simple"><person-group><name name-style="western"><surname>Dawson</surname><given-names>CE</given-names></name></person-group> (<year>1982</year>) <article-title>Review of the Indo-Pacific pipefish genus <italic><tp:taxon-name><tp:taxon-name-part taxon-name-part-type="genus">Stigmatopora</tp:taxon-name-part></tp:taxon-name></italic> (<tp:taxon-name><tp:taxon-name-part taxon-name-part-type="family">Syngnathidae</tp:taxon-name-part></tp:taxon-name>).</article-title><source>Records of the Australian Museum</source><volume>34</volume>(<issue>13</issue>): <fpage>575</fpage>–<lpage>605</lpage>. <ext-link xlink:type="simple" ext-link-type="doi" xlink:href="10.3853/j.0067-1975.34.1982.243">https://doi.org/10.3853/j.0067-1975.34.1982.243</ext-link></mixed-citation></ref><ref id="B11"><mixed-citation xmlns:xlink="http://www.w3.org/1999/xlink" xlink:type="simple"><person-group><name name-style="western"><surname>Dawson</surname><given-names>CE</given-names></name></person-group> (<year>1985</year>) <source>Indo-Pacific Pipefishes (Red Sea to the Americas).</source><publisher-name>Allen Press Inc.</publisher-name>, <publisher-loc>Lawrence</publisher-loc>, <size units="page">230 pp</size>.</mixed-citation></ref><ref id="B1"><mixed-citation xmlns:xlink="http://www.w3.org/1999/xlink" xlink:type="simple"><person-group><name name-style="western"><surname>Andrew</surname><given-names>N</given-names></name></person-group> (<year>1999</year>) <source>Under Southern Seas: the ecology of Australia’s rocky reefs.</source><publisher-name>UNSW Press</publisher-name>, <publisher-loc>Sydney</publisher-loc>, <size units="page">238 pp</size>.</mixed-citation></ref><ref id="B3"><mixed-citation xmlns:xlink="http://www.w3.org/1999/xlink" xlink:type="simple"><person-group><name name-style="western"><surname>Browne</surname><given-names>RK</given-names></name><name name-style="western"><surname>Smith</surname><given-names>K</given-names></name></person-group> (<year>2007</year>) <article-title>A new pipefish <italic><tp:taxon-name><tp:taxon-name-part taxon-name-part-type="genus">Stigmatopora</tp:taxon-name-part> <tp:taxon-name-part taxon-name-part-type="species">narinosa</tp:taxon-name-part></tp:taxon-name></italic> (<tp:taxon-name><tp:taxon-name-part taxon-name-part-type="family">Syngnathidae</tp:taxon-name-part></tp:taxon-name>) from South Australia.</article-title><source>Memoirs of Museum Victoria</source><volume>64</volume>: <fpage>1</fpage>–<lpage>6</lpage>. <ext-link xlink:type="simple" ext-link-type="doi" xlink:href="10.24199/j.mmv.2007.64.1">https://doi.org/10.24199/j.mmv.2007.64.1</ext-link></mixed-citation></ref></ref-list></tp:taxon-treatment>
